# Supplementary material for: Stunting in the first year of life: Pathway analysis of a birth cohort
Source: PLOS Glob Public Health. 2024 Feb 16;4(2):e0002908. doi: 10.1371/journal.pgph.0002908 (PMC10871522; doi:10.1371/journal.pgph.0002908)
Supplement: S5 Table — (XLSX) [file pgph.0002908.s005.xlsx]

## Sheet: Sheet1
		S5 Table. Structural equation modelling analysis of the pathways to stunted at birth, months 3, 6 and 12.
		OUTCOME:	Stunted at birth		Stunted at month 3		Stunted at month 6		Stunted at month 12		Born premature		Born twin		Pregnancy characteristics		Exclusive breastfeeding		Household characteristics		Access to healthcare characteristics		Child follow-up characteristics		Maternal characteristics
			aOR (95% CI)	P-value	aOR (95% CI)	P-value	aOR (95% CI)	P-value	aOR (95% CI)	P-value	aOR (95% CI)	P-value	aOR (95% CI)	P-value	aOR (95% CI)	P-value	aOR (95% CI)	P-value	aOR (95% CI)	P-value	aOR (95% CI)	P-value	aOR (95% CI)	P-value	aOR (95% CI)	P-value
		Sex →
		Female	Reference		Reference		Reference		Reference		¶		¶		¶		¶		¶		¶		¶		¶
		Male	1.98 (1.19‒3.28)	0.02	1.70 (1.19‒2.41)	0.01	1.15 (0.77‒1.71)	0.61	1.72 (1.13‒2.63)	0.02
		Pregnancy characteristics →	0.75 (0.50‒1.13)	0.27	¶		¶		¶		0.76 (0.47‒1.22)	0.35	¶		¶		¶		¶		¶		¶		¶
		Born twin →	10.6 (4.05‒27.9)	<0.001	1.71 (0.62‒4.70)	0.41	4.16 (1.37‒12.6)	0.02	2.62 (0.89‒7.73)	0.14	¶		¶		¶		¶		¶		¶		¶		¶
		Born premature →	0.46 (0.13‒1.65)	0.33	3.14 (1.52‒6.49)	0.009	4.32 (1.94‒9.63)	<0.001	2.45 (1.08‒5.57)	0.04	¶		¶		¶		¶		¶		¶		2.27 (1.12‒4.63)	0.03	¶
		Maternal characteristics →	1.17 (1.08‒1.26)	<0.001	1.07 (1.01‒1.13)	0.04	1.01 (0.95‒1.08)	0.74	0.97 (0.91‒1.04)	0.53	1.11 (1.02‒1.22)	0.03	0.79 (0.67‒0.93)	0.02	1.02 (1.01‒1.03)	0.02	1.03 (0.99‒1.07)	0.32					0.94 (0.68‒1.13)	0.59	¶
		Paternal characteristics →	¶		1.29 (0.89‒1.86)	0.28	0.90 (0.59‒1.37)	0.71	1.04 (0.68‒1.59)	0.91	2.44 (1.21‒4.92)	0.02	1.08 (0.48‒2.41)	0.51	¶		¶		0.61 (0.42‒0.87)	0.02	1.25 (1.12‒1.41)	<0.001	0.77 (0.56‒1.05)	0.2	¶
		No exclusive breastfeeding →	¶		¶		1.50(0.93‒2.40)	0.15	1.07 (0.67‒1.71)	0.86	¶		¶		¶		¶		¶		¶		¶		¶
		Child follow-up characteristics →	¶		¶		¶		1.13 (1.03‒1.24)	0.02	¶		¶		¶		¶		¶		¶		¶		¶
		Preceding stunting →																							¶
		Stunted at birth	¶		4.69 (2.63‒8.36)	<0.001	3.98 (2.08‒7.58)	<0.001	2.52 (1.32‒4.80)	0.01	¶		¶		¶		¶		¶		¶		¶		¶
		Stunted at month 3	¶		¶		9.08 (5.87‒14.0)	<0.001	2.39 (1.43‒3.99)	0.005	¶		¶		¶		¶		¶		¶		¶		¶
		Stunted at month 6	¶		¶		¶		5.73 (3.55‒9.23)	<0.001	¶		¶		¶		¶		¶		¶		¶		¶
		Household characteristics →	¶		¶		¶		¶		¶		¶		1.02 (1.01‒1.04)	0.005	¶		¶		1.03 (1.01‒1.05)	0.01	1.07 (1.01‒1.12)	0.02	0.86 (0.81‒0.92)	<0.001
		Access to healthcare characteristics →	¶		¶		¶		¶		¶		¶		0.99 (0.95‒1.04)	0.91	¶		1.30 (0.87‒1.54)	0.91	¶		1.06 (0.90‒1.24)	0.6	¶
		Notes: *aOR; Adjusted Odds Ratio, ¶Variable was not included as predictor for the respective outcome.
